# Supplementary material for: Time-resolved microfluidics unravels individual cellular fates during double-strand break repair
Source: BMC Biol. 2022 Dec 5;20:269. doi: 10.1186/s12915-022-01456-3 (PMC9720956; doi:10.1186/s12915-022-01456-3)
Supplement: Supplementary file 1 — Additional movie: Time-lapse microscopy of microfluidic wells. Table S1: RMSE of experimental population vs simulated data on Fig. 4. Figure S1: Southern blot quantification of DSB and DSBR for all experimental conditions. Figure S2: Test of Bayesian inference on simulated data with correctly specified model. Figure S3: Test of Bayesian inference on simulated data with non-Gaussian errors. Figure S4: Prior and posterior distributions of \documentclass[12pt]{minimal} \usepackage{amsmath} \usepackage{wasysym} \usepackage{amsfonts} \usepackage{amssymb} \usepackage{amsbsy} \usepackage{mathrsfs} \usepackage{upgreek} \setlength{\oddsidemargin}{-69pt} \begin{document}$$\beta$$\end{document}β, \documentclass[12pt]{minimal} \usepackage{amsmath} \usepackage{wasysym} \usepackage{amsfonts} \usepackage{amssymb} \usepackage{amsbsy} \usepackage{mathrsfs} \usepackage{upgreek} \setlength{\oddsidemargin}{-69pt} \begin{document}$$\rho$$\end{document}ρ, \documentclass[12pt]{minimal} \usepackage{amsmath} \usepackage{wasysym} \usepackage{amsfonts} \usepackage{amssymb} \usepackage{amsbsy} \usepackage{mathrsfs} \usepackage{upgreek} \setlength{\oddsidemargin}{-69pt} \begin{document}$$\tau$$\end{document}τ and \documentclass[12pt]{minimal} \usepackage{amsmath} \usepackage{wasysym} \usepackage{amsfonts} \usepackage{amssymb} \usepackage{amsbsy} \usepackage{mathrsfs} \usepackage{upgreek} \setlength{\oddsidemargin}{-69pt} \begin{document}$$\alpha$$\end{document}α for all experimental conditions. Figure S5: Posterior distributions of breaking (\documentclass[12pt]{minimal} \usepackage{amsmath} \usepackage{wasysym} \usepackage{amsfonts} \usepackage{amssymb} \usepackage{amsbsy} \usepackage{mathrsfs} \usepackage{upgreek} \setlength{\oddsidemargin}{-69pt} \begin{document}$$\beta$$\end{document}β) and repair (\documentclass[12pt]{minimal} \usepackage{amsmath} \usepackage{wasysym} \usepackage{amsfonts} \usepackage{amssymb} \usepackage{amsbsy} \usepackage{mathrsfs} \usepackage{upgreek} \setlength{\oddsi [file 12915_2022_1456_MOESM1_ESM.zip]

Archive with 2 entries (2 files):
- AdditionalFile1.pdf
- AdditionalMovie.avi
